# Supplementary material for: Transcriptional profiles of vaccine-induced protection in bovine herpesvirus-1 and Mycoplasma bovis-challenged bison
Source: Front Vet Sci. 2025 Sep 16;12:1667623. doi: 10.3389/fvets.2025.1667623 (PMC12479254; doi:10.3389/fvets.2025.1667623)
Supplement: Supplementary file 1 [file Table_1.xlsx]

## Sheet: S1. Animal and event summary
Animal ID	Treatment group	Day of euthanasia (DPV)
496	Vaccinate	65
503	Control	58
507	Vaccinate	64
510	Vaccinate	64
511	Control	51
512	Control	63
513	Vaccinate	65
515	Control	63
516	Vaccinate	64
Day post-vaccination	Event
0	First vaccine dose
21	Second vaccine dose
36	Intranasal inoculation with BHV-1
40	Intranasal inoculation with M. bovis
47	Assess M. bovis infection
51-65	End of study/Euthanasia

## Sheet: S2. DESeq2 tissue
Liver
Ensembl Transcript ID	Ensembl Gene ID	Gene Symbol	baseMean	log2FoldChange	lfcSE	stat	pvalue	padj	Regulation
ENSBBBT00000028294	ENSBBBG00000024485	-	1089.72	-4.09757	0.510733	-8.02292	1.03263e-15	1.53738e-11	upregulated in vaccinate
ENSBBBT00000009111	ENSBBBG00000009091	GCN1	73.8748	24.546	3.19402	7.68499	1.53006e-14	1.13898e-10	downregulated in vaccinate
ENSBBBT00000007688	ENSBBBG00000013574	PTPN6	72.0284	-23.1671	3.22641	-7.18046	6.94797e-13	3.44805e-09	upregulated in vaccinate
ENSBBBT00000023677	ENSBBBG00000021310	SDHA	102.174	-22.7433	3.22626	-7.04944	1.79644e-12	6.68635e-09	upregulated in vaccinate
ENSBBBT00000019809	ENSBBBG00000018992	GRN	37.2793	-22.2454	3.22687	-6.89381	5.43192e-12	1.57048e-08	upregulated in vaccinate
ENSBBBT00000019589	ENSBBBG00000004767	FADS2	35.3628	-22.1755	3.22692	-6.87204	6.32916e-12	1.57048e-08	upregulated in vaccinate
ENSBBBT00000030854	ENSBBBG00000019364	SEPTIN9; SEPT9	30.4705	-21.9679	3.22708	-6.80737	9.9402e-12	1.84987e-08	upregulated in vaccinate
ENSBBBT00000015908	ENSBBBG00000009417	MFSD2A	193.76	-4.56701	0.670273	-6.81366	9.51453e-12	1.84987e-08	upregulated in vaccinate
ENSBBBT00000014109	ENSBBBG00000010374	FGFR2	222.84	-1.40118	0.277788	-5.04407	4.55734e-07	0.000753885	upregulated in vaccinate
ENSBBBT00000002030	ENSBBBG00000008293	POLE2	6.12172	-5.8824	1.17819	-4.99275	5.95256e-07	0.000886217	upregulated in vaccinate
ENSBBBT00000014521	ENSBBBG00000010240	MOV10	524.986	0.66437	0.135161	4.9154	8.85999e-07	0.00119916	downregulated in vaccinate
ENSBBBT00000023996	ENSBBBG00000021525	BTRC	10.0205	-6.59576	1.38704	-4.75529	1.98158e-06	0.00217838	upregulated in vaccinate
ENSBBBT00000016699	ENSBBBG00000006893	LOC104999973	167.11	-1.91324	0.402083	-4.75832	1.95215e-06	0.00217838	upregulated in vaccinate
ENSBBBT00000026942	ENSBBBG00000006147	SLC25A30	626.383	-1.72589	0.363454	-4.74858	2.04845e-06	0.00217838	upregulated in vaccinate
ENSBBBT00000021559	ENSBBBG00000019947	F7	3040.8	0.693361	0.150213	4.61585	3.91485e-06	0.00388562	downregulated in vaccinate
ENSBBBT00000023632	ENSBBBG00000021186	TAGLN2	904.547	0.548467	0.119554	4.58762	4.48334e-06	0.00417175	downregulated in vaccinate
ENSBBBT00000014945	ENSBBBG00000009954	ATP5PB; ATP5F1	80.2075	-9.5984	2.14779	-4.46897	7.85959e-06	0.00688315	upregulated in vaccinate
ENSBBBT00000007454	ENSBBBG00000014098	STRADA	4.65704	5.87135	1.31746	4.45658	8.32768e-06	0.00688792	downregulated in vaccinate
ENSBBBT00000017276	ENSBBBG00000008342	LOC104987886	540.555	3.14529	0.710035	4.42976	9.43368e-06	0.00739203	downregulated in vaccinate
ENSBBBT00000020108	ENSBBBG00000019227	COL15A1	13.9672	-7.07893	1.64825	-4.29481	1.74846e-05	0.0130155	upregulated in vaccinate
ENSBBBT00000024191	ENSBBBG00000021617	RPL14	49.4605	-6.85526	1.62274	-4.22449	2.39478e-05	0.0169779	upregulated in vaccinate
ENSBBBT00000011550	ENSBBBG00000011758	ACACB	41.2027	4.3235	1.03454	4.17917	2.92576e-05	0.0197994	downregulated in vaccinate
ENSBBBT00000008855	ENSBBBG00000013009	SPTY2D1	164.159	-1.34355	0.326053	-4.12065	3.77803e-05	0.0236918	upregulated in vaccinate
ENSBBBT00000009073	ENSBBBG00000013332	ATP2B2	11.8524	7.22793	1.75514	4.11815	3.8192e-05	0.0236918	downregulated in vaccinate
ENSBBBT00000032691	ENSBBBG00000023274	IVNS1ABP	275.896	-0.679248	0.170786	-3.97718	6.97386e-05	0.0399334	upregulated in vaccinate
ENSBBBT00000011529	ENSBBBG00000011748	NR1D2	15.7474	7.63392	1.91834	3.97944	6.90789e-05	0.0399334	downregulated in vaccinate
RPLN
Ensembl Transcript ID	Ensembl Gene ID	Gene Symbol	baseMean	log2FoldChange	lfcSE	stat	pvalue	padj	Regulation
ENSBBBT00000009111	ENSBBBG00000009091	GCN1	55.6459	-21.2991	3.22648	-6.60133	4.07473e-11	3.27262e-07	upregulated in vaccinate
ENSBBBT00000003579	ENSBBBG00000015441	MYO5A	61.9836	-21.5348	3.22643	-6.67449	2.48089e-11	3.27262e-07	upregulated in vaccinate
ENSBBBT00000015669	ENSBBBG00000009542	ZNF142	291.586	-1.05763	0.213781	-4.94726	7.52643e-07	0.0040299	upregulated in vaccinate
PT
Ensembl Transcript ID	Ensembl Gene ID	Gene Symbol	baseMean	log2FoldChange	lfcSE	stat	pvalue	padj	Regulation
ENSBBBT00000033558	ENSBBBG00000024953	DAB2	47.309	-8.77142	1.76635	-4.96585	6.84008e-07	0.0028766	upregulated in vaccinate
ENSBBBT00000011529	ENSBBBG00000011748	NR1D2	13.6264	7.46089	1.50197	4.96741	6.78531e-07	0.0028766	downregulated in vaccinate
ENSBBBT00000009795	ENSBBBG00000012628	ZEB1	34.9895	8.24183	1.65801	4.97092	6.66359e-07	0.0028766	downregulated in vaccinate
ENSBBBT00000010245	ENSBBBG00000012420	TRIM37	44.8927	8.59906	1.67815	5.12414	2.989e-07	0.0028766	downregulated in vaccinate
ENSBBBT00000000935	ENSBBBG00000016330	ETS1	8.47038	6.78328	1.39595	4.85925	1.17833e-06	0.00396437	downregulated in vaccinate
ENSBBBT00000014020	ENSBBBG00000010381	LOC104989339	2077.15	-3.64964	0.788186	-4.63043	3.64908e-06	0.0102308	upregulated in vaccinate
ENSBBBT00000001668	ENSBBBG00000015910	MDH1	21.6267	-7.64482	1.75445	-4.3574	1.31619e-05	0.0316299	upregulated in vaccinate
ENSBBBT00000006332	ENSBBBG00000003170	-	70.6055	-2.6658	0.625711	-4.26043	2.04038e-05	0.0429041	upregulated in vaccinate
TBLN
Ensembl Transcript ID	Ensembl Gene ID	Gene Symbol	baseMean	log2FoldChange	lfcSE	stat	pvalue	padj	Regulation
ENSBBBT00000031124	ENSBBBG00000019801	DENND5B	40.295	-8.55459	1.10041	-7.77402	7.60352e-15	1.17794e-10	upregulated in vaccinate
ENSBBBT00000019809	ENSBBBG00000018992	GRN	65.5293	-23.0103	3.22646	-7.13175	9.91034e-13	7.67655e-09	upregulated in vaccinate
ENSBBBT00000019879	ENSBBBG00000009164	SEC16A	42.1169	-8.61198	1.68302	-5.11697	3.10482e-07	0.00152043	upregulated in vaccinate
ENSBBBT00000003534	ENSBBBG00000015441	MYO5A	64.0647	-4.47761	0.882718	-5.07253	3.92571e-07	0.00152043	upregulated in vaccinate
ENSBBBT00000010514	ENSBBBG00000012457	CAMK2D	8.90231	-6.38594	1.28018	-4.98833	6.0903e-07	0.00188702	upregulated in vaccinate
ENSBBBT00000026485	ENSBBBG00000023298	MYEF2	8.21149	4.1769	0.882855	4.73114	2.23267e-06	0.00576476	downregulated in vaccinate
ENSBBBT00000012833	ENSBBBG00000011055	HNRNPAB	4.99144	6.02383	1.29857	4.63883	3.50379e-06	0.00775438	downregulated in vaccinate
ENSBBBT00000033558	ENSBBBG00000024953	DAB2	19.8765	8.0342	1.8086	4.44223	8.90303e-06	0.0172407	downregulated in vaccinate
ENSBBBT00000016921	ENSBBBG00000007177	-	35.5515	-7.63819	1.77897	-4.2936	1.75798e-05	0.0273407	upregulated in vaccinate
ENSBBBT00000007295	ENSBBBG00000002947	PRUNE2	18.1404	7.90347	1.84113	4.29274	1.76483e-05	0.0273407	downregulated in vaccinate
ENSBBBT00000030620	ENSBBBG00000019178	CLASP2	19.1554	-7.47451	1.75065	-4.26956	1.9586e-05	0.0275842	upregulated in vaccinate
ENSBBBT00000024191	ENSBBBG00000021617	RPL14	57.4112	-6.75058	1.61303	-4.18503	2.85128e-05	0.03681	upregulated in vaccinate
Spleen
Ensembl Transcript ID	Ensembl Gene ID	Gene Symbol	baseMean	log2FoldChange	lfcSE	stat	pvalue	padj	Regulation
ENSBBBT00000019836	ENSBBBG00000004851	LGALS3	1015.58	1.66665	0.170918	9.75115	1.82387e-22	2.8425e-18	downregulated in vaccinate
ENSBBBT00000006965	ENSBBBG00000013899	SOAT1	42.0773	24.1497	3.19488	7.55889	4.06537e-14	3.16794e-10	downregulated in vaccinate
ENSBBBT00000013018	ENSBBBG00000010950	RPL18A	46.8939	-22.2362	3.22651	-6.89172	5.51228e-12	2.86363e-08	upregulated in vaccinate
ENSBBBT00000025516	ENSBBBG00000022588	LOC105003308	453.639	1.09882	0.172231	6.37991	1.77191e-10	6.90379e-07	downregulated in vaccinate
ENSBBBT00000005717	ENSBBBG00000014386	FOS	1408.91	-1.58199	0.276446	-5.72261	1.04899e-08	3.2697e-05	upregulated in vaccinate
ENSBBBT00000015340	ENSBBBG00000009770	SDK1	24.7702	-4.1188	0.824204	-4.9973	5.81381e-07	0.00151014	upregulated in vaccinate
ENSBBBT00000021486	ENSBBBG00000005102	FGD4	9.95545	-6.10875	1.24488	-4.90711	9.24298e-07	0.00205788	upregulated in vaccinate
ENSBBBT00000010620	ENSBBBG00000012341	PDE2A	234.811	-1.12326	0.234917	-4.7815	1.73989e-06	0.00329458	upregulated in vaccinate
ENSBBBT00000033316	ENSBBBG00000006467	TMC4	19.0219	8.2704	1.7362	4.76351	1.90255e-06	0.00329458	downregulated in vaccinate
ENSBBBT00000030998	ENSBBBG00000006905	LOC105004569	18.6107	-5.74552	1.24392	-4.61888	3.85809e-06	0.00601283	upregulated in vaccinate
ENSBBBT00000033499	ENSBBBG00000024750	CPZ	16.7298	7.50058	1.63841	4.57796	4.69541e-06	0.00665255	downregulated in vaccinate
ENSBBBT00000005680	ENSBBBG00000009128	TCF12	8.74544	-5.93985	1.31225	-4.52645	5.99833e-06	0.00779033	upregulated in vaccinate
ENSBBBT00000020441	ENSBBBG00000008359	SAMSN1	1698.95	1.00999	0.226755	4.45409	8.42488e-06	0.0101001	downregulated in vaccinate
ENSBBBT00000002227	ENSBBBG00000003438	-	38.4268	-1.3818	0.315046	-4.38602	1.15441e-05	0.0116832	upregulated in vaccinate
ENSBBBT00000000043	ENSBBBG00000016743	PEAR1	263.494	-0.789311	0.179483	-4.39769	1.0941e-05	0.0116832	upregulated in vaccinate
ENSBBBT00000008681	ENSBBBG00000013107	PTGES3	453.647	0.472594	0.108282	4.36446	1.27439e-05	0.0116832	downregulated in vaccinate
ENSBBBT00000017867	ENSBBBG00000017712	LOC104988467	234.951	0.776479	0.17774	4.36862	1.25034e-05	0.0116832	downregulated in vaccinate
ENSBBBT00000005008	ENSBBBG00000014703	HR	6.7384	-5.56849	1.29571	-4.29766	1.72614e-05	0.0147547	upregulated in vaccinate
ENSBBBT00000018513	ENSBBBG00000018193	DCUN1D4	5.39213	-5.24658	1.2234	-4.28851	1.79878e-05	0.0147547	upregulated in vaccinate
ENSBBBT00000019604	ENSBBBG00000018729	COPS5	367.921	0.523524	0.122534	4.27246	1.93324e-05	0.0150648	downregulated in vaccinate
ENSBBBT00000002459	ENSBBBG00000015540	SOS2	13.1941	7.75053	1.82607	4.24437	2.19213e-05	0.0162687	downregulated in vaccinate
ENSBBBT00000013170	ENSBBBG00000006978	FBLN2	181.418	-1.15686	0.2779	-4.16285	3.14295e-05	0.0202012	upregulated in vaccinate
ENSBBBT00000006317	ENSBBBG00000001414	ADAM15	285.422	-0.972866	0.235424	-4.13241	3.58984e-05	0.0202012	upregulated in vaccinate
ENSBBBT00000027387	ENSBBBG00000008638	ABCA9	80.0335	-0.91642	0.222447	-4.11973	3.79317e-05	0.0202012	upregulated in vaccinate
ENSBBBT00000009921	ENSBBBG00000012515	PLPP3	209.977	-0.898948	0.218509	-4.114	3.88858e-05	0.0202012	upregulated in vaccinate
ENSBBBT00000010032	ENSBBBG00000012523	LRP1	2271.79	-0.863157	0.207917	-4.15146	3.30368e-05	0.0202012	upregulated in vaccinate
ENSBBBT00000015573	ENSBBBG00000009620	PRRC2B	441.878	-0.798136	0.192086	-4.1551	3.25138e-05	0.0202012	upregulated in vaccinate
ENSBBBT00000016497	ENSBBBG00000008296	SLC12A7	413.979	-0.67508	0.163432	-4.13065	3.61735e-05	0.0202012	upregulated in vaccinate
ENSBBBT00000028322	ENSBBBG00000024526	EIF5	1798	0.620037	0.149144	4.15731	3.2202e-05	0.0202012	downregulated in vaccinate
ENSBBBT00000030425	ENSBBBG00000004495	UCHL5	151.102	0.702769	0.170244	4.12801	3.65911e-05	0.0202012	downregulated in vaccinate
ENSBBBT00000004468	ENSBBBG00000001192	RPS23	576.793	0.431722	0.105149	4.10581	4.02902e-05	0.0202556	downregulated in vaccinate
ENSBBBT00000020714	ENSBBBG00000005397	MYO18A	110.694	-3.12382	0.766395	-4.07599	4.58191e-05	0.0223154	upregulated in vaccinate
ENSBBBT00000029886	ENSBBBG00000018029	HSPA8	1399.09	1.12797	0.278061	4.05655	4.98037e-05	0.0235209	downregulated in vaccinate
ENSBBBT00000003910	ENSBBBG00000014989	RBPJ	14.4506	-6.65822	1.65655	-4.01932	5.83654e-05	0.0243596	upregulated in vaccinate
ENSBBBT00000028375	ENSBBBG00000007721	MARK3	6.65641	-5.53454	1.38258	-4.00305	6.2531e-05	0.0243596	upregulated in vaccinate
ENSBBBT00000014327	ENSBBBG00000000088	LINGO1	20.2022	-1.75149	0.437698	-4.00159	6.29182e-05	0.0243596	upregulated in vaccinate
ENSBBBT00000000049	ENSBBBG00000004139	MXRA8	46.5012	-1.25461	0.312339	-4.01682	5.89886e-05	0.0243596	upregulated in vaccinate
ENSBBBT00000005735	ENSBBBG00000014380	CGNL1	87.4655	-1.19864	0.300295	-3.99154	6.56466e-05	0.0243596	upregulated in vaccinate
ENSBBBT00000004115	ENSBBBG00000000912	TENM3	77.3681	-1.15155	0.287365	-4.00728	6.14233e-05	0.0243596	upregulated in vaccinate
ENSBBBT00000020155	ENSBBBG00000019606	NCOR2	303.844	-0.837808	0.208658	-4.01522	5.93896e-05	0.0243596	upregulated in vaccinate
ENSBBBT00000029279	ENSBBBG00000025188	PSMD1	1107.7	0.324019	0.081159	3.99239	6.54102e-05	0.0243596	downregulated in vaccinate
ENSBBBT00000017423	ENSBBBG00000017406	-	10.1494	7.36845	1.8437	3.99655	6.42721e-05	0.0243596	downregulated in vaccinate
ENSBBBT00000009328	ENSBBBG00000002483	IDO1	381.28	1.10533	0.279291	3.95765	7.56922e-05	0.027434	downregulated in vaccinate
ENSBBBT00000027365	ENSBBBG00000023873	SET	1674.58	0.496816	0.126031	3.94202	8.07999e-05	0.0286197	downregulated in vaccinate
ENSBBBT00000005013	ENSBBBG00000014703	HR	4.4801	6.13374	1.561	3.92937	8.51691e-05	0.0294969	downregulated in vaccinate
ENSBBBT00000014172	ENSBBBG00000007208	SLIT2	14.6295	-6.67639	1.70776	-3.90946	9.25045e-05	0.0313409	upregulated in vaccinate
ENSBBBT00000007006	ENSBBBG00000013942	CSNK1G3	12.8197	-6.48646	1.68128	-3.85805	0.000114295	0.0356256	upregulated in vaccinate
ENSBBBT00000020705	ENSBBBG00000019691	LIMCH1	38.6032	-3.96799	1.02543	-3.86957	0.000109025	0.0356256	upregulated in vaccinate
ENSBBBT00000022540	ENSBBBG00000020529	NPC1	331.034	-0.508272	0.131736	-3.85826	0.000114198	0.0356256	upregulated in vaccinate
ENSBBBT00000023107	ENSBBBG00000020773	IDI1	129.271	0.655221	0.169726	3.86046	0.000113174	0.0356256	downregulated in vaccinate
ENSBBBT00000032224	ENSBBBG00000005876	PROC	27.0262	2.04973	0.532663	3.84808	0.000119049	0.03638	downregulated in vaccinate
ENSBBBT00000014519	ENSBBBG00000010197	SNX5	1087.66	0.324072	0.0848973	3.81723	0.000134961	0.0404494	downregulated in vaccinate
ENSBBBT00000011355	ENSBBBG00000011817	LARP7	654.023	0.485848	0.127764	3.80268	0.000143136	0.0413107	downregulated in vaccinate
ENSBBBT00000012582	ENSBBBG00000002025	TCP1	730.747	0.746391	0.196126	3.80567	0.000141423	0.0413107	downregulated in vaccinate
ENSBBBT00000019753	ENSBBBG00000019130	CDK5RAP2	12.028	7.62818	2.02471	3.76754	0.000164863	0.0467161	downregulated in vaccinate
ENSBBBT00000023082	ENSBBBG00000020763	BCL9L	195.484	-0.698134	0.186309	-3.74717	0.000178838	0.0497712	upregulated in vaccinate
ENSBBBT00000033017	ENSBBBG00000023959	MRPL52	218.453	0.530074	0.141636	3.74251	0.000182193	0.0498153	downregulated in vaccinate

## Sheet: S3. DESeq2 blood
Day 0
Ensembl Transcript ID	Ensembl Gene ID	Gene Symbol	baseMean	log2FoldChange	lfcSE	stat	pvalue	padj	Regulation
ENSBBBT00000019864	ENSBBBG00000004855	FCER2	32.3883	-21.9829	3.22705	-6.81206	9.62083e-12	1.35711e-07	upregulated in vaccinate
ENSBBBT00000012790	ENSBBBG00000011148	NDUFS1	30.6146	-8.17903	1.6845	-4.85547	1.20104e-06	0.00706913	upregulated in vaccinate
ENSBBBT00000009195	ENSBBBG00000002545	PLXNB1	7.43043	-6.13671	1.27562	-4.81078	1.50343e-06	0.00706913	upregulated in vaccinate
ENSBBBT00000011605	ENSBBBG00000011918	HARS2	17.5375	-5.06379	1.09932	-4.60628	4.09941e-06	0.0144566	upregulated in vaccinate
ENSBBBT00000001949	ENSBBBG00000003920	TARM1	97.2215	-3.26962	0.726576	-4.50004	6.79414e-06	0.0191676	upregulated in vaccinate
ENSBBBT00000008592	ENSBBBG00000013188	TLK2	15.202	-7.16493	1.66941	-4.2919	1.77153e-05	0.030902	upregulated in vaccinate
ENSBBBT00000009834	ENSBBBG00000002404	FOLR2	10.0067	-6.57291	1.54181	-4.26311	2.01604e-05	0.030902	upregulated in vaccinate
ENSBBBT00000028532	ENSBBBG00000024685	AFAP1L1	4.65332	-5.42652	1.26966	-4.27399	1.92005e-05	0.030902	upregulated in vaccinate
ENSBBBT00000014792	ENSBBBG00000010029	LOC104991054	81.6311	2.75798	0.649777	4.24451	2.1907e-05	0.030902	downregulated in vaccinate
ENSBBBT00000009206	ENSBBBG00000002545	PLXNB1	4.15254	5.74066	1.3397	4.28504	1.82708e-05	0.030902	downregulated in vaccinate
ENSBBBT00000015341	ENSBBBG00000009747	CHI3L2	13.5408	7.44708	1.80942	4.11574	3.85941e-05	0.0494917	downregulated in vaccinate
21 DPV
Ensembl Transcript ID	Ensembl Gene ID	Gene Symbol	baseMean	log2FoldChange	lfcSE	stat	pvalue	padj	Regulation
ENSBBBT00000030998	ENSBBBG00000006905	LOC105004569	337.109	-5.0574	0.959772	-5.26937	1.3689e-07	0.00187959	upregulated in vaccinate
ENSBBBT00000018905	ENSBBBG00000018548	GRK4	8.00475	6.50847	1.26493	5.14532	2.67064e-07	0.00187959	downregulated in vaccinate
ENSBBBT00000014622	ENSBBBG00000010141	DPYSL3	10.8131	-6.84961	1.40554	-4.87331	1.09743e-06	0.00514912	upregulated in vaccinate
ENSBBBT00000007297	ENSBBBG00000002962	LOC104998426	6.34808	-6.08235	1.27911	-4.75513	1.98318e-06	0.00558304	upregulated in vaccinate
ENSBBBT00000031027	ENSBBBG00000019559	CEMIP2; TMEM2	13.3261	7.2472	1.51675	4.77811	1.76954e-06	0.00558304	downregulated in vaccinate
ENSBBBT00000011519	ENSBBBG00000006982	LOC104990779	11.2478	6.99647	1.50934	4.63545	3.56156e-06	0.00835542	downregulated in vaccinate
ENSBBBT00000018792	ENSBBBG00000018525	PAX5	4.9589	-5.71623	1.32737	-4.30643	1.65909e-05	0.0259482	upregulated in vaccinate
ENSBBBT00000020488	ENSBBBG00000019345	RPL22	1411.68	-0.609606	0.141406	-4.31104	1.62489e-05	0.0259482	upregulated in vaccinate
ENSBBBT00000001843	ENSBBBG00000015805	MFSD4A	5.77163	6.03404	1.39008	4.34077	1.41981e-05	0.0259482	downregulated in vaccinate
ENSBBBT00000011608	ENSBBBG00000011682	NKX2-5	13.0263	-2.34949	0.566872	-4.14466	3.40319e-05	0.0479033	upregulated in vaccinate
ENSBBBT00000010572	ENSBBBG00000002299	AK2	18.3622	-7.61133	1.84787	-4.11897	3.80566e-05	0.0486987	upregulated in vaccinate
ENSBBBT00000031676	ENSBBBG00000020929	ACVRL1	6.6196	6.26326	1.52895	4.09645	4.19539e-05	0.0492119	downregulated in vaccinate
36 DPV
Ensembl Transcript ID	Ensembl Gene ID	Gene Symbol	baseMean	log2FoldChange	lfcSE	stat	pvalue	padj	Regulation
ENSBBBT00000002011	ENSBBBG00000015675	APOE	1239.26	1.36951	0.21287	6.43355	1.24655e-10	9.6059e-07	downregulated in vaccinate
ENSBBBT00000013369	ENSBBBG00000010748	NRROS	451.841	-0.856204	0.153171	-5.58987	2.27241e-08	5.83706e-05	upregulated in vaccinate
ENSBBBT00000004790	ENSBBBG00000003700	EIF4G1	424.853	0.844339	0.149424	5.65061	1.59876e-08	5.83706e-05	downregulated in vaccinate
ENSBBBT00000016350	ENSBBBG00000009210	AOAH	158.953	-0.880466	0.164386	-5.35608	8.50456e-08	0.00016384	upregulated in vaccinate
ENSBBBT00000012343	ENSBBBG00000011303	TAGAP	145.522	-1.27409	0.251534	-5.06526	4.07852e-07	0.000628581	upregulated in vaccinate
ENSBBBT00000002894	ENSBBBG00000003484	DNMT1	270.543	0.873642	0.178442	4.89595	9.78307e-07	0.00125647	downregulated in vaccinate
ENSBBBT00000012081	ENSBBBG00000011426	PTPRCAP	1560.22	-0.997419	0.208629	-4.78082	1.74585e-06	0.00169988	upregulated in vaccinate
ENSBBBT00000023573	ENSBBBG00000021170	IGSF9	66.9452	1.5734	0.329256	4.77865	1.76473e-06	0.00169988	downregulated in vaccinate
ENSBBBT00000030472	ENSBBBG00000004493	ARHGEF18	264.281	-0.756102	0.1591	-4.75236	2.01056e-06	0.00172149	upregulated in vaccinate
ENSBBBT00000000307	ENSBBBG00000008554	SPN	285.162	-1.44736	0.320308	-4.51864	6.22374e-06	0.00479602	upregulated in vaccinate
ENSBBBT00000010730	ENSBBBG00000002284	ARHGAP11A	34.5479	1.70735	0.387211	4.40934	1.03684e-05	0.00726357	downregulated in vaccinate
ENSBBBT00000027349	ENSBBBG00000023828	-	182.225	-1.87782	0.44429	-4.22657	2.3728e-05	0.0127913	upregulated in vaccinate
ENSBBBT00000006348	ENSBBBG00000003171	CREB3L1	123.345	-1.48509	0.352606	-4.21176	2.53391e-05	0.0127913	upregulated in vaccinate
ENSBBBT00000030503	ENSBBBG00000018562	LOC104983816	4232.96	-0.781765	0.186305	-4.19616	2.71478e-05	0.0127913	upregulated in vaccinate
ENSBBBT00000033546	ENSBBBG00000024833	TOP2A	226.512	1.15505	0.274676	4.20515	2.60911e-05	0.0127913	downregulated in vaccinate
ENSBBBT00000031135	ENSBBBG00000019754	ESPL1	51.8289	1.20357	0.287428	4.18739	2.82185e-05	0.0127913	downregulated in vaccinate
ENSBBBT00000003921	ENSBBBG00000003688	BUB1B	72.222	1.27006	0.303066	4.19068	2.78115e-05	0.0127913	downregulated in vaccinate
ENSBBBT00000002474	ENSBBBG00000002697	YEATS2	47.8698	0.961977	0.231242	4.16004	3.18198e-05	0.0136224	downregulated in vaccinate
ENSBBBT00000008835	ENSBBBG00000013021	-	216.62	-1.32943	0.323648	-4.10766	3.99691e-05	0.0140001	upregulated in vaccinate
ENSBBBT00000002452	ENSBBBG00000015485	ZNF296	200.018	-1.22223	0.296841	-4.11747	3.83048e-05	0.0140001	upregulated in vaccinate
ENSBBBT00000025419	ENSBBBG00000022519	CD3E	856.4	-1.01829	0.246214	-4.13581	3.53711e-05	0.0140001	upregulated in vaccinate
ENSBBBT00000003301	ENSBBBG00000003766	TMUB1	126.805	-1.01416	0.246582	-4.11286	3.90791e-05	0.0140001	upregulated in vaccinate
ENSBBBT00000001866	ENSBBBG00000015812	SLC44A2	1454.28	-0.842422	0.207329	-4.06321	4.84024e-05	0.0155412	upregulated in vaccinate
ENSBBBT00000021333	ENSBBBG00000005137	IL27RA	794.401	-0.682762	0.16792	-4.066	4.7827e-05	0.0155412	upregulated in vaccinate
ENSBBBT00000024835	ENSBBBG00000005826	TBX21	183.705	-1.50166	0.371683	-4.04015	5.34161e-05	0.0155663	upregulated in vaccinate
ENSBBBT00000013230	ENSBBBG00000007302	DCPS	231.365	-0.546507	0.134917	-4.05069	5.10673e-05	0.0155663	upregulated in vaccinate
ENSBBBT00000032179	ENSBBBG00000005854	NOLC1	187.392	0.740671	0.183549	4.03527	5.45405e-05	0.0155663	downregulated in vaccinate
ENSBBBT00000008408	ENSBBBG00000001644	LAG3	137.736	-1.32222	0.328946	-4.01957	5.83052e-05	0.0158798	upregulated in vaccinate
ENSBBBT00000006936	ENSBBBG00000013934	DNAH7	55.4702	1.76012	0.438522	4.01375	5.97604e-05	0.0158798	downregulated in vaccinate
ENSBBBT00000013771	ENSBBBG00000006825	RHBDD3	81.3362	-0.947807	0.237158	-3.99651	6.42821e-05	0.0165119	upregulated in vaccinate
ENSBBBT00000018958	ENSBBBG00000004547	DHPS	322.159	-0.723487	0.182317	-3.96829	7.23914e-05	0.0179951	upregulated in vaccinate
ENSBBBT00000001002	ENSBBBG00000016213	SMPD3	48.6736	-1.90906	0.488076	-3.91141	9.17605e-05	0.0181298	upregulated in vaccinate
ENSBBBT00000016807	ENSBBBG00000016977	-	66.6542	-1.61817	0.411999	-3.9276	8.57983e-05	0.0181298	upregulated in vaccinate
ENSBBBT00000012328	ENSBBBG00000002057	-	439.223	-1.12595	0.287765	-3.91274	9.12539e-05	0.0181298	upregulated in vaccinate
ENSBBBT00000024326	ENSBBBG00000021836	TMEM94	74.9906	-1.06785	0.272585	-3.91748	8.94776e-05	0.0181298	upregulated in vaccinate
ENSBBBT00000028586	ENSBBBG00000024661	PMEPA1	240.583	-0.902471	0.230008	-3.92366	8.72152e-05	0.0181298	upregulated in vaccinate
ENSBBBT00000010451	ENSBBBG00000012265	PARP1	576.182	0.801784	0.205542	3.90083	9.58653e-05	0.0181298	downregulated in vaccinate
ENSBBBT00000014910	ENSBBBG00000009967	TPX2	106.93	0.904574	0.229821	3.93599	8.28538e-05	0.0181298	downregulated in vaccinate
ENSBBBT00000003508	ENSBBBG00000000795	NDC80	34.0987	1.25323	0.317501	3.94718	7.90763e-05	0.0181298	downregulated in vaccinate
ENSBBBT00000001984	ENSBBBG00000007138	MEF2B	38.6973	1.37269	0.352034	3.89933	9.64602e-05	0.0181298	downregulated in vaccinate
ENSBBBT00000001665	ENSBBBG00000003982	ZNF207	49.1972	1.4707	0.374413	3.92802	8.56487e-05	0.0181298	downregulated in vaccinate
ENSBBBT00000030998	ENSBBBG00000006905	LOC105004569	817.641	-3.97031	1.02289	-3.88147	0.000103826	0.0188153	upregulated in vaccinate
ENSBBBT00000023282	ENSBBBG00000020994	CD6	311.776	-1.51227	0.389886	-3.87876	0.000104991	0.0188153	upregulated in vaccinate
ENSBBBT00000006394	ENSBBBG00000014112	CD96	251.384	-1.02629	0.266228	-3.85493	0.000115762	0.0198235	upregulated in vaccinate
ENSBBBT00000026171	ENSBBBG00000023072	VRK1	117.073	0.693148	0.17972	3.85681	0.000114875	0.0198235	downregulated in vaccinate
ENSBBBT00000001949	ENSBBBG00000003920	TARM1	58.4684	-2.60572	0.678065	-3.84287	0.000121601	0.0199298	upregulated in vaccinate
ENSBBBT00000028979	ENSBBBG00000024961	ITM2C	1052.72	-1.05975	0.276027	-3.83929	0.000123392	0.0199298	upregulated in vaccinate
ENSBBBT00000001841	ENSBBBG00000015777	BCAM	128.841	1.07182	0.279281	3.8378	0.000124141	0.0199298	downregulated in vaccinate
ENSBBBT00000004247	ENSBBBG00000000998	TAF15	243.071	0.563536	0.147498	3.82064	0.000133103	0.0209325	downregulated in vaccinate
ENSBBBT00000020416	ENSBBBG00000005013	IER2	242.775	-0.657104	0.172647	-3.80605	0.000141202	0.0217621	upregulated in vaccinate
ENSBBBT00000019887	ENSBBBG00000019018	CD8B	207.28	-1.23536	0.325239	-3.7983	0.00014569	0.0220135	upregulated in vaccinate
ENSBBBT00000028691	ENSBBBG00000024692	-	131.856	-1.28447	0.339311	-3.78552	0.000153387	0.0227307	upregulated in vaccinate
ENSBBBT00000020018	ENSBBBG00000019089	-	375.358	-1.33399	0.353588	-3.77271	0.000161483	0.0227991	upregulated in vaccinate
ENSBBBT00000026384	ENSBBBG00000005589	PTGDR2	76.3479	-1.21552	0.323489	-3.75753	0.000171599	0.0227991	upregulated in vaccinate
ENSBBBT00000025587	ENSBBBG00000022634	LOC104988886	179.421	-1.13315	0.300188	-3.77481	0.00016013	0.0227991	upregulated in vaccinate
ENSBBBT00000009881	ENSBBBG00000012538	MCM6	289.039	0.593802	0.157699	3.76541	0.000166275	0.0227991	downregulated in vaccinate
ENSBBBT00000025814	ENSBBBG00000023016	FGFR1	33.9489	1.11759	0.297265	3.75959	0.000170192	0.0227991	downregulated in vaccinate
ENSBBBT00000016826	ENSBBBG00000017044	CFB	593.115	1.12196	0.298285	3.76135	0.000168996	0.0227991	downregulated in vaccinate
ENSBBBT00000031787	ENSBBBG00000008524	CX3CR1	68.6521	-1.71545	0.459136	-3.73626	0.00018678	0.0243953	upregulated in vaccinate
ENSBBBT00000032096	ENSBBBG00000021991	FBXO6	75.3415	-0.98645	0.264815	-3.72505	0.000195274	0.0250796	upregulated in vaccinate
ENSBBBT00000015164	ENSBBBG00000010079	FN1	478.866	0.912003	0.245145	3.72027	0.000199011	0.0251406	downregulated in vaccinate
ENSBBBT00000030680	ENSBBBG00000004718	ZNF318	156.491	1.12051	0.30263	3.70257	0.000213428	0.0265271	downregulated in vaccinate
ENSBBBT00000024294	ENSBBBG00000007332	PRF1	955.986	-1.7025	0.460774	-3.69487	0.000219996	0.0269094	upregulated in vaccinate
ENSBBBT00000019142	ENSBBBG00000018723	DNAH17	53.9252	-1.26191	0.343002	-3.67901	0.00023414	0.028132	upregulated in vaccinate
ENSBBBT00000024256	ENSBBBG00000021651	DPCD	151.746	0.638474	0.173706	3.6756	0.000237293	0.028132	downregulated in vaccinate
ENSBBBT00000029918	ENSBBBG00000017198	CEP170	57.0716	1.92385	0.524422	3.66851	0.000243968	0.0284852	downregulated in vaccinate
ENSBBBT00000016784	ENSBBBG00000004207	-	159.954	-1.21819	0.332635	-3.66224	0.00025002	0.0287561	upregulated in vaccinate
ENSBBBT00000020622	ENSBBBG00000019412	GEMIN8	83.1164	-0.91074	0.251129	-3.62658	0.000287198	0.0325463	upregulated in vaccinate
ENSBBBT00000023578	ENSBBBG00000021144	EEIG1; FAM102A	60.8269	-1.40887	0.391507	-3.59858	0.000319959	0.0328997	upregulated in vaccinate
ENSBBBT00000012486	ENSBBBG00000011239	FAM53B	113.605	-1.27766	0.354062	-3.60857	0.000307889	0.0328997	upregulated in vaccinate
ENSBBBT00000032259	ENSBBBG00000022367	SELENOO	312.367	-0.930504	0.258761	-3.59599	0.000323156	0.0328997	upregulated in vaccinate
ENSBBBT00000004058	ENSBBBG00000000871	TAPBP	1039.99	-0.914064	0.254505	-3.59153	0.000328741	0.0328997	upregulated in vaccinate
ENSBBBT00000005946	ENSBBBG00000014282	TRPV2	583.558	-0.690351	0.190819	-3.61783	0.000297078	0.0328997	upregulated in vaccinate
ENSBBBT00000032036	ENSBBBG00000021842	ARHGDIB	2113.24	-0.623609	0.172522	-3.61465	0.000300749	0.0328997	upregulated in vaccinate
ENSBBBT00000015203	ENSBBBG00000009805	MORC2	107.602	0.574006	0.159404	3.60094	0.000317066	0.0328997	downregulated in vaccinate
ENSBBBT00000025043	ENSBBBG00000005866	ECPAS; KIAA0368	327.853	0.749969	0.208034	3.60503	0.000312115	0.0328997	downregulated in vaccinate
ENSBBBT00000002141	ENSBBBG00000003426	SUGP2	133.016	1.4596	0.40614	3.59384	0.000325844	0.0328997	downregulated in vaccinate
ENSBBBT00000026453	ENSBBBG00000000372	TBXA2R	187.476	-1.69486	0.473531	-3.5792	0.000344645	0.0336182	upregulated in vaccinate
ENSBBBT00000007211	ENSBBBG00000007897	ARHGAP30	814.974	-0.839094	0.234228	-3.58239	0.000340471	0.0336182	upregulated in vaccinate
ENSBBBT00000016001	ENSBBBG00000009380	ADGRG1	181.237	-1.86958	0.523948	-3.56825	0.000359368	0.0341887	upregulated in vaccinate
ENSBBBT00000020049	ENSBBBG00000004928	PLCG2	255.099	0.821971	0.230238	3.57009	0.00035686	0.0341887	downregulated in vaccinate
ENSBBBT00000007273	ENSBBBG00000001527	DEF6	542.902	-0.687193	0.193012	-3.56037	0.000370335	0.0348025	upregulated in vaccinate
ENSBBBT00000009974	ENSBBBG00000012471	CD2	523.664	-0.846761	0.238285	-3.55356	0.000380054	0.0349251	upregulated in vaccinate
ENSBBBT00000013237	ENSBBBG00000008727	PEDS1	112.261	-0.748279	0.210598	-3.55311	0.000380705	0.0349251	upregulated in vaccinate
ENSBBBT00000006328	ENSBBBG00000014132	UBASH3A	63.5366	-1.29822	0.368034	-3.52744	0.000419596	0.0380401	upregulated in vaccinate
ENSBBBT00000026616	ENSBBBG00000008682	EVL	618.812	-0.692197	0.19651	-3.52245	0.000427585	0.0383136	upregulated in vaccinate
ENSBBBT00000031680	ENSBBBG00000020994	CD6	55.929	-2.30351	0.660238	-3.48891	0.000484999	0.0386832	upregulated in vaccinate
ENSBBBT00000002279	ENSBBBG00000015573	-	1318.92	-1.90263	0.542724	-3.50571	0.000455397	0.0386832	upregulated in vaccinate
ENSBBBT00000015045	ENSBBBG00000009900	GFI1B	55.249	-1.27107	0.36338	-3.49791	0.000468914	0.0386832	upregulated in vaccinate
ENSBBBT00000006827	ENSBBBG00000003044	ESYT1	868.461	-0.796687	0.22744	-3.50284	0.000460319	0.0386832	upregulated in vaccinate
ENSBBBT00000002744	ENSBBBG00000015350	ELL	145.332	-0.698207	0.199818	-3.49421	0.000475461	0.0386832	upregulated in vaccinate
ENSBBBT00000031335	ENSBBBG00000005457	RASA3	534.305	-0.69663	0.199243	-3.49639	0.000471606	0.0386832	upregulated in vaccinate
ENSBBBT00000018927	ENSBBBG00000004548	EIF3J	188.622	-0.676066	0.193092	-3.50126	0.000463057	0.0386832	upregulated in vaccinate
ENSBBBT00000014897	ENSBBBG00000009975	SEMA7A	194.172	0.654388	0.186866	3.50191	0.000461935	0.0386832	downregulated in vaccinate
ENSBBBT00000005396	ENSBBBG00000014520	NUSAP1	48.9484	0.828386	0.237139	3.49325	0.000477175	0.0386832	downregulated in vaccinate
ENSBBBT00000025636	ENSBBBG00000022685	TSR1	77.0364	0.900282	0.25812	3.48785	0.000486928	0.0386832	downregulated in vaccinate
ENSBBBT00000006558	ENSBBBG00000014016	-	35.7837	1.15117	0.329239	3.49645	0.000471488	0.0386832	downregulated in vaccinate
ENSBBBT00000012450	ENSBBBG00000011246	EMP3	703.705	-0.94672	0.27198	-3.48085	0.000499832	0.0391982	upregulated in vaccinate
ENSBBBT00000021596	ENSBBBG00000019977	PLK1	92.7332	0.766021	0.220194	3.47884	0.000503585	0.0391982	downregulated in vaccinate
ENSBBBT00000023565	ENSBBBG00000021129	GATA3	54.5848	-1.83208	0.528256	-3.46816	0.000524029	0.0403816	upregulated in vaccinate
ENSBBBT00000005664	ENSBBBG00000009121	CMTM3	235.957	-0.95356	0.275373	-3.46279	0.000534602	0.0403886	upregulated in vaccinate
ENSBBBT00000032172	ENSBBBG00000005865	PRPF8	757.015	0.470575	0.135875	3.46329	0.000533618	0.0403886	downregulated in vaccinate
ENSBBBT00000027755	ENSBBBG00000008647	CTSZ	575.179	0.394702	0.114077	3.45996	0.000540263	0.04042	downregulated in vaccinate
ENSBBBT00000029446	ENSBBBG00000025356	TTC7A	208.762	-1.28228	0.372631	-3.44115	0.000579242	0.0425109	upregulated in vaccinate
ENSBBBT00000024844	ENSBBBG00000022081	FEM1A	343.244	-0.826719	0.240085	-3.44345	0.000574341	0.0425109	upregulated in vaccinate
ENSBBBT00000002942	ENSBBBG00000001340	DUSP7	102.779	-0.923723	0.269613	-3.4261	0.00061231	0.0436894	upregulated in vaccinate
ENSBBBT00000023233	ENSBBBG00000020866	PNRC1	922.673	-0.732858	0.213836	-3.4272	0.000609849	0.0436894	upregulated in vaccinate
ENSBBBT00000015053	ENSBBBG00000009885	INTS15	147.279	-0.544313	0.158646	-3.431	0.00060137	0.0436894	upregulated in vaccinate
ENSBBBT00000021197	ENSBBBG00000005156	ST6GALNAC2	359.401	-0.816774	0.239446	-3.41109	0.000647029	0.0453273	upregulated in vaccinate
ENSBBBT00000011378	ENSBBBG00000011815	LARP1	124.361	0.675725	0.198078	3.41141	0.000646271	0.0453273	downregulated in vaccinate
ENSBBBT00000028188	ENSBBBG00000024408	-	35.186	-1.45162	0.427393	-3.39645	0.000682669	0.0472273	upregulated in vaccinate
ENSBBBT00000025236	ENSBBBG00000005898	TNFRSF1B	273.223	-1.15186	0.339577	-3.39204	0.000693753	0.0472273	upregulated in vaccinate
ENSBBBT00000022629	ENSBBBG00000020579	LOC105004141	256.478	-1.02982	0.303845	-3.3893	0.000700713	0.0472273	upregulated in vaccinate
ENSBBBT00000026235	ENSBBBG00000023109	LIN37	120.347	-0.832122	0.24563	-3.38771	0.000704794	0.0472273	upregulated in vaccinate
ENSBBBT00000010188	ENSBBBG00000012379	SWAP70	316.386	1.02597	0.302677	3.38965	0.00069981	0.0472273	downregulated in vaccinate
ENSBBBT00000022198	ENSBBBG00000005505	IL2RB	85.3952	-1.19185	0.352135	-3.38463	0.000712736	0.0473478	upregulated in vaccinate
ENSBBBT00000033188	ENSBBBG00000006296	-	930.848	-0.991518	0.294649	-3.36508	0.000765209	0.0496459	upregulated in vaccinate
ENSBBBT00000008106	ENSBBBG00000001606	MGAT4B	160.629	-0.818605	0.243113	-3.36718	0.000759399	0.0496459	upregulated in vaccinate
ENSBBBT00000017704	ENSBBBG00000017961	RNF213	192.936	1.3455	0.399905	3.36456	0.000766657	0.0496459	downregulated in vaccinate
ENSBBBT00000008286	ENSBBBG00000013265	CD4	298.869	-1.11691	0.332803	-3.35607	0.000790573	0.0499357	upregulated in vaccinate
ENSBBBT00000007274	ENSBBBG00000013728	ZNF408	70.1649	-0.798352	0.23773	-3.35824	0.000784416	0.0499357	upregulated in vaccinate
ENSBBBT00000015313	ENSBBBG00000009741	MED27	142.82	-0.7012	0.208848	-3.35747	0.000786602	0.0499357	upregulated in vaccinate
ENSBBBT00000033428	ENSBBBG00000024722	FYB1; FYB	332.342	-0.868621	0.259002	-3.35373	0.000797313	0.049952	upregulated in vaccinate
40 DPV
Ensembl Transcript ID	Ensembl Gene ID	Gene Symbol	baseMean	log2FoldChange	lfcSE	stat	pvalue	padj	Regulation
ENSBBBT00000023421	ENSBBBG00000021057	CUNH10orf54; VSIR	42.1501	-22.4454	3.22705	-6.95539	3.51597e-12	5.0296e-08	upregulated in vaccinate
ENSBBBT00000018088	ENSBBBG00000017972	ANO10	45.1867	1.85201	0.316213	5.85683	4.71782e-09	3.37442e-05	downregulated in vaccinate
ENSBBBT00000024836	ENSBBBG00000022615	SEC31A	45.7372	-7.36417	1.29479	-5.68752	1.28895e-08	6.14616e-05	upregulated in vaccinate
ENSBBBT00000031479	ENSBBBG00000020989	DOCK7	38.1804	-1.8674	0.354489	-5.26786	1.38026e-07	0.000493616	upregulated in vaccinate
ENSBBBT00000021720	ENSBBBG00000020124	ADGRE5	1163.96	0.78785	0.156089	5.04744	4.4776e-07	0.00128104	downregulated in vaccinate
ENSBBBT00000007350	ENSBBBG00000002894	F13A1	313.101	1.26976	0.264307	4.80411	1.55438e-06	0.00370589	downregulated in vaccinate
ENSBBBT00000021816	ENSBBBG00000020069	SF1	17.5741	-7.47108	1.58315	-4.71911	2.36875e-06	0.00484072	upregulated in vaccinate
ENSBBBT00000016258	ENSBBBG00000009251	KDM5B	24.9728	-7.97746	1.7287	-4.61472	3.93631e-06	0.00703862	upregulated in vaccinate
ENSBBBT00000000483	ENSBBBG00000016551	VPS29	35.5404	7.67564	1.69065	4.54007	5.62365e-06	0.00893848	downregulated in vaccinate
ENSBBBT00000027946	ENSBBBG00000024245	PID1	12.2518	-6.95203	1.57164	-4.42341	9.71557e-06	0.0138981	upregulated in vaccinate
ENSBBBT00000021949	ENSBBBG00000020265	ANO6	22.6991	-7.83595	1.80322	-4.34553	1.38942e-05	0.016563	upregulated in vaccinate
ENSBBBT00000015768	ENSBBBG00000009490	TBC1D14	11.0404	-6.80065	1.56344	-4.34981	1.36255e-05	0.016563	upregulated in vaccinate
ENSBBBT00000008906	ENSBBBG00000012953	S100A4	1183.87	0.881335	0.205389	4.29106	1.7782e-05	0.0195671	downregulated in vaccinate
ENSBBBT00000004305	ENSBBBG00000000890	PLCB2	20.7481	-7.71225	1.81105	-4.25844	2.05861e-05	0.0196322	upregulated in vaccinate
ENSBBBT00000028967	ENSBBBG00000024950	MSH6	77.5409	-1.35644	0.318246	-4.26222	2.02405e-05	0.0196322	upregulated in vaccinate
ENSBBBT00000018484	ENSBBBG00000018280	VPS50	16.3887	-7.36489	1.73908	-4.23494	2.28613e-05	0.0204394	upregulated in vaccinate
ENSBBBT00000008207	ENSBBBG00000013312	MRC1	217.785	-2.10585	0.501784	-4.19671	2.70815e-05	0.020557	upregulated in vaccinate
ENSBBBT00000009584	ENSBBBG00000012711	RNF10	1499.36	0.632488	0.150777	4.19486	2.7304e-05	0.020557	downregulated in vaccinate
ENSBBBT00000026414	ENSBBBG00000000396	TSC22D4	541.733	0.657427	0.156052	4.21288	2.52139e-05	0.020557	downregulated in vaccinate
ENSBBBT00000004831	ENSBBBG00000014767	RND3	19.0724	-3.08696	0.744271	-4.14762	3.35943e-05	0.0240283	upregulated in vaccinate
ENSBBBT00000004358	ENSBBBG00000001048	WDR1	946.197	0.560885	0.136463	4.11015	3.95401e-05	0.0269343	downregulated in vaccinate
ENSBBBT00000005954	ENSBBBG00000014455	GTF2I	85.8061	-1.59124	0.389087	-4.08967	4.31979e-05	0.0280884	upregulated in vaccinate
ENSBBBT00000022467	ENSBBBG00000006913	RASGRP4	227.447	0.831145	0.204009	4.07406	4.62009e-05	0.028735	downregulated in vaccinate
ENSBBBT00000026778	ENSBBBG00000023397	SPARCL1	313.071	-2.66593	0.658018	-4.05146	5.08991e-05	0.030338	upregulated in vaccinate
ENSBBBT00000030736	ENSBBBG00000018967	NOTCH3	18.1774	7.78373	1.95499	3.98147	6.84892e-05	0.0391895	downregulated in vaccinate
ENSBBBT00000022154	ENSBBBG00000000653	POLR3E	10.3494	-6.70574	1.69953	-3.94564	7.95883e-05	0.0405898	upregulated in vaccinate
ENSBBBT00000000496	ENSBBBG00000008505	ATP6V0A4	4.43535	-5.49898	1.39426	-3.944	8.01332e-05	0.0405898	upregulated in vaccinate
ENSBBBT00000015247	ENSBBBG00000009771	FBLN5	69.0765	-2.33592	0.593229	-3.93764	8.22862e-05	0.0405898	upregulated in vaccinate
ENSBBBT00000030978	ENSBBBG00000005241	CCT7	701.89	0.571399	0.144468	3.95521	7.64684e-05	0.0405898	downregulated in vaccinate
ENSBBBT00000002357	ENSBBBG00000015773	MYH11	607.98	-2.18941	0.558391	-3.92093	8.8209e-05	0.042061	upregulated in vaccinate
ENSBBBT00000002692	ENSBBBG00000015354	SPIC	77.1401	-3.22644	0.830425	-3.88528	0.000102211	0.0456914	upregulated in vaccinate
ENSBBBT00000032442	ENSBBBG00000006014	NKTR	167.646	-0.765252	0.196692	-3.89062	9.99905e-05	0.0456914	upregulated in vaccinate
ENSBBBT00000016528	ENSBBBG00000016828	GZMM	15.6053	7.56501	1.95739	3.86485	0.000111157	0.0481848	downregulated in vaccinate
47 DPV
Ensembl Transcript ID	Ensembl Gene ID	Gene Symbol	baseMean	log2FoldChange	lfcSE	stat	pvalue	padj	Regulation
ENSBBBT00000024186	ENSBBBG00000021602	SRI	21.3262	8.05342	1.08243	7.44011	1.00599e-13	1.48283e-09	downregulated in vaccinate
ENSBBBT00000023492	ENSBBBG00000007387	RFX2	7.24708	6.49274	1.23281	5.26663	1.38951e-07	0.00102407	downregulated in vaccinate
ENSBBBT00000003322	ENSBBBG00000001311	POLR2A	44.1449	-8.76517	1.7124	-5.11866	3.07717e-07	0.00151191	upregulated in vaccinate
ENSBBBT00000019831	ENSBBBG00000018988	ARPC4	721.06	0.371992	0.0758856	4.90201	9.48634e-07	0.00199755	downregulated in vaccinate
ENSBBBT00000025432	ENSBBBG00000007691	LRRC8D	341.389	0.493676	0.100586	4.90799	9.20152e-07	0.00199755	downregulated in vaccinate
ENSBBBT00000006901	ENSBBBG00000013884	S100A11	1468.97	0.83032	0.168848	4.91755	8.76328e-07	0.00199755	downregulated in vaccinate
ENSBBBT00000007667	ENSBBBG00000013555	FCER1G	405.167	1.00495	0.204331	4.91824	8.73275e-07	0.00199755	downregulated in vaccinate
ENSBBBT00000002750	ENSBBBG00000015338	MS4A8	347.337	0.82834	0.179674	4.61023	4.02217e-06	0.00741084	downregulated in vaccinate
ENSBBBT00000024643	ENSBBBG00000022102	BLNK	6.23147	6.27959	1.41745	4.43019	9.41518e-06	0.01542	downregulated in vaccinate
ENSBBBT00000029158	ENSBBBG00000025211	FNBP1	7.38808	-6.17298	1.44546	-4.27059	1.94955e-05	0.024752	upregulated in vaccinate
ENSBBBT00000016278	ENSBBBG00000009241	CACNA1S	5.36301	-5.71597	1.34077	-4.26321	2.01509e-05	0.024752	upregulated in vaccinate
ENSBBBT00000016276	ENSBBBG00000009241	CACNA1S	3.60169	5.47528	1.2781	4.28393	1.83624e-05	0.024752	downregulated in vaccinate
ENSBBBT00000020695	ENSBBBG00000006905	LOC105004569	697.043	2.17072	0.527222	4.11729	3.8336e-05	0.0434671	downregulated in vaccinate
